# Supplementary material for: Architecture of the baculovirus nucleocapsid revealed by cryo-EM
Source: Nat Commun. 2023 Nov 18;14:7481. doi: 10.1038/s41467-023-43284-1 (PMC10657434; doi:10.1038/s41467-023-43284-1)
Supplement: Supplementary file 8 — Source Data [file 41467_2023_43284_MOESM8_ESM.xlsx]

## Sheet: Sheet1
Supplementary Fig. 2d	index	length			Bin Center	% Frequency
	1	170.466			170	0.0799041
	2	172.01			175	0.239712
	3	174.643			180	0.599281
	4	175.054			185	0.918897
	5	175.991			190	1.39832
	6	176.603			195	1.75789
	7	176.889			200	2.07751
	8	177.072			205	4.15501
	9	178.359			210	5.63324	20.5753
	10	178.371			215	5.47343
	11	178.494			220	3.23612
	12	178.873			225	0.878945
	13	179.305			230	0.359569
	14	179.615			235	0.239712
	15	179.633			240	0.359569
	16	180.195			245	0.279664
	17	180.66			250	0.19976
	18	181.024			255	0.359569
	19	181.276			260	0.319616
	20	181.619			265	0.159808
	21	181.698			270	0.0399521
	22	181.75			275	0.159808
	23	182.12			280	0
	24	182.602			285	0.119856
	25	183.189			290	0.19976
	26	183.254			295	1.23851
	27	184.624			300	4.31482
	28	184.672			305	15.3016
	29	185.117			310	21.694	65.841
	30	185.356			315	17.8586
	31	185.802			320	6.67199
	32	185.897			325	2.27727
	33	185.914			330	0.878945
	34	185.998			335	0.239712
	35	186.131			340	0.119856
	36	186.303			345	0.119856
	37	186.306			350	0.0399521
	38	186.374			355	0
	39	186.757
	40	186.911
	41	187.104
	42	187.163
	43	187.176
	44	187.257
	45	187.362
	46	187.493
	47	187.575
	48	187.649
	49	187.694
	50	187.963
	51	187.965
	52	188.101
	53	188.564
	54	188.693
	55	189.029
	56	189.448
	57	189.538
	58	189.595
	59	189.605
	60	189.617
	61	190.2
	62	190.236
	63	190.334
	64	190.435
	65	190.454
	66	190.542
	67	190.722
	68	190.74
	69	190.801
	70	191.086
	71	191.137
	72	191.404
	73	191.444
	74	191.53
	75	191.595
	76	192.061
	77	192.125
	78	192.182
	79	192.261
	80	192.278
	81	192.379
	82	192.556
	83	192.798
	84	192.958
	85	193.007
	86	193.102
	87	193.442
	88	193.863
	89	193.874
	90	193.89
	91	194.018
	92	194.06
	93	194.1
	94	194.117
	95	194.538
	96	194.675
	97	194.695
	98	194.748
	99	194.771
	100	194.81
	101	194.923
	102	195.074
	103	195.318
	104	195.462
	105	195.538
	106	195.567
	107	195.689
	108	195.709
	109	195.732
	110	195.737
	111	195.798
	112	196.008
	113	196.288
	114	196.308
	115	196.318
	116	196.539
	117	196.578
	118	196.594
	119	196.665
	120	196.751
	121	196.773
	122	196.95
	123	196.987
	124	197.37
	125	197.412
	126	197.846
	127	197.858
	128	197.906
	129	197.954
	130	198.323
	131	198.396
	132	198.402
	133	198.481
	134	198.584
	135	198.94
	136	198.94
	137	198.971
	138	198.993
	139	198.998
	140	199.021
	141	199.042
	142	199.126
	143	199.178
	144	199.321
	145	199.439
	146	199.605
	147	199.757
	148	199.798
	149	199.899
	150	199.931
	151	200.072
	152	200.241
	153	200.302
	154	200.345
	155	200.42
	156	200.444
	157	200.478
	158	200.529
	159	200.828
	160	200.886
	161	200.943
	162	200.966
	163	201.183
	164	201.241
	165	201.297
	166	201.322
	167	201.34
	168	201.383
	169	201.499
	170	201.61
	171	201.877
	172	201.947
	173	201.981
	174	202.123
	175	202.135
	176	202.19
	177	202.272
	178	202.602
	179	202.802
	180	202.828
	181	202.923
	182	202.933
	183	203.062
	184	203.112
	185	203.157
	186	203.254
	187	203.396
	188	203.424
	189	203.427
	190	203.486
	191	203.568
	192	203.57
	193	203.573
	194	203.614
	195	203.639
	196	203.723
	197	203.758
	198	203.773
	199	203.82
	200	203.825
	201	203.877
	202	203.939
	203	203.998
	204	204.08
	205	204.137
	206	204.165
	207	204.182
	208	204.392
	209	204.402
	210	204.438
	211	204.463
	212	204.56
	213	204.655
	214	204.661
	215	204.677
	216	204.705
	217	204.706
	218	204.749
	219	204.842
	220	204.879
	221	204.89
	222	204.913
	223	204.927
	224	204.956
	225	204.993
	226	205.037
	227	205.088
	228	205.088
	229	205.131
	230	205.152
	231	205.218
	232	205.252
	233	205.278
	234	205.347
	235	205.352
	236	205.535
	237	205.545
	238	205.574
	239	205.584
	240	205.613
	241	205.656
	242	205.657
	243	205.696
	244	205.743
	245	205.864
	246	205.906
	247	205.928
	248	205.94
	249	205.942
	250	206.015
	251	206.105
	252	206.115
	253	206.167
	254	206.28
	255	206.311
	256	206.326
	257	206.396
	258	206.527
	259	206.648
	260	206.661
	261	206.68
	262	206.744
	263	206.748
	264	206.853
	265	206.866
	266	206.867
	267	206.883
	268	206.886
	269	206.979
	270	207.026
	271	207.027
	272	207.051
	273	207.183
	274	207.185
	275	207.202
	276	207.232
	277	207.284
	278	207.311
	279	207.346
	280	207.358
	281	207.423
	282	207.502
	283	207.538
	284	207.601
	285	207.608
	286	207.628
	287	207.655
	288	207.794
	289	207.832
	290	207.848
	291	207.865
	292	207.867
	293	207.994
	294	208.094
	295	208.1
	296	208.12
	297	208.147
	298	208.154
	299	208.161
	300	208.17
	301	208.245
	302	208.251
	303	208.331
	304	208.346
	305	208.367
	306	208.373
	307	208.428
	308	208.431
	309	208.462
	310	208.48
	311	208.523
	312	208.57
	313	208.651
	314	208.697
	315	208.7
	316	208.756
	317	208.766
	318	208.77
	319	208.773
	320	208.817
	321	208.938
	322	208.946
	323	209.015
	324	209.081
	325	209.082
	326	209.102
	327	209.145
	328	209.148
	329	209.152
	330	209.161
	331	209.186
	332	209.186
	333	209.219
	334	209.229
	335	209.295
	336	209.315
	337	209.325
	338	209.355
	339	209.356
	340	209.362
	341	209.406
	342	209.429
	343	209.477
	344	209.521
	345	209.552
	346	209.563
	347	209.582
	348	209.662
	349	209.675
	350	209.705
	351	209.749
	352	209.768
	353	209.832
	354	209.912
	355	209.943
	356	209.948
	357	210
	358	210.096
	359	210.102
	360	210.112
	361	210.117
	362	210.12
	363	210.171
	364	210.181
	365	210.208
	366	210.216
	367	210.355
	368	210.366
	369	210.377
	370	210.398
	371	210.476
	372	210.49
	373	210.497
	374	210.514
	375	210.583
	376	210.593
	377	210.646
	378	210.708
	379	210.767
	380	210.788
	381	210.821
	382	210.847
	383	210.854
	384	210.883
	385	210.987
	386	211.017
	387	211.043
	388	211.068
	389	211.182
	390	211.242
	391	211.328
	392	211.348
	393	211.406
	394	211.448
	395	211.464
	396	211.571
	397	211.662
	398	211.674
	399	211.718
	400	211.737
	401	211.763
	402	211.798
	403	211.812
	404	211.814
	405	211.836
	406	211.928
	407	211.991
	408	212.039
	409	212.042
	410	212.064
	411	212.146
	412	212.2
	413	212.217
	414	212.26
	415	212.264
	416	212.275
	417	212.299
	418	212.36
	419	212.363
	420	212.365
	421	212.376
	422	212.394
	423	212.507
	424	212.535
	425	212.541
	426	212.588
	427	212.676
	428	212.686
	429	212.731
	430	212.802
	431	212.811
	432	212.875
	433	212.89
	434	212.892
	435	212.931
	436	212.939
	437	212.942
	438	213.038
	439	213.049
	440	213.066
	441	213.075
	442	213.157
	443	213.157
	444	213.159
	445	213.176
	446	213.188
	447	213.249
	448	213.256
	449	213.32
	450	213.325
	451	213.336
	452	213.34
	453	213.349
	454	213.372
	455	213.385
	456	213.394
	457	213.415
	458	213.418
	459	213.429
	460	213.464
	461	213.514
	462	213.518
	463	213.523
	464	213.535
	465	213.557
	466	213.607
	467	213.663
	468	213.705
	469	213.741
	470	213.763
	471	213.779
	472	213.796
	473	213.821
	474	213.849
	475	213.89
	476	213.933
	477	213.941
	478	213.947
	479	213.952
	480	213.976
	481	214.024
	482	214.027
	483	214.032
	484	214.046
	485	214.075
	486	214.117
	487	214.146
	488	214.155
	489	214.23
	490	214.322
	491	214.33
	492	214.436
	493	214.481
	494	214.521
	495	214.586
	496	214.619
	497	214.629
	498	214.667
	499	214.707
	500	214.731
	501	214.844
	502	214.874
	503	214.901
	504	214.912
	505	214.983
	506	215.006
	507	215.047
	508	215.07
	509	215.093
	510	215.136
	511	215.239
	512	215.324
	513	215.34
	514	215.448
	515	215.513
	516	215.521
	517	215.6
	518	215.615
	519	215.619
	520	215.625
	521	215.677
	522	215.795
	523	215.827
	524	215.916
	525	215.937
	526	216.057
	527	216.065
	528	216.084
	529	216.13
	530	216.136
	531	216.172
	532	216.24
	533	216.278
	534	216.301
	535	216.304
	536	216.327
	537	216.345
	538	216.356
	539	216.405
	540	216.547
	541	216.559
	542	216.58
	543	216.661
	544	216.732
	545	216.847
	546	216.886
	547	216.918
	548	216.977
	549	217.011
	550	217.026
	551	217.046
	552	217.085
	553	217.09
	554	217.157
	555	217.185
	556	217.201
	557	217.248
	558	217.337
	559	217.392
	560	217.509
	561	217.613
	562	217.636
	563	217.673
	564	217.683
	565	217.684
	566	217.69
	567	217.744
	568	217.788
	569	217.84
	570	217.893
	571	217.911
	572	217.911
	573	217.926
	574	217.928
	575	217.931
	576	217.954
	577	218.035
	578	218.04
	579	218.075
	580	218.076
	581	218.091
	582	218.11
	583	218.17
	584	218.195
	585	218.207
	586	218.273
	587	218.393
	588	218.411
	589	218.467
	590	218.477
	591	218.479
	592	218.522
	593	218.595
	594	218.612
	595	218.636
	596	218.662
	597	218.771
	598	218.777
	599	218.925
	600	218.95
	601	218.995
	602	218.995
	603	219.016
	604	219.033
	605	219.059
	606	219.088
	607	219.104
	608	219.146
	609	219.27
	610	219.303
	611	219.38
	612	219.46
	613	219.664
	614	219.785
	615	220.05
	616	220.089
	617	220.342
	618	220.454
	619	220.492
	620	220.698
	621	220.857
	622	220.885
	623	220.908
	624	220.91
	625	220.91
	626	221.053
	627	221.147
	628	221.176
	629	221.229
	630	221.472
	631	221.512
	632	221.669
	633	221.716
	634	221.837
	635	221.846
	636	221.889
	637	221.975
	638	222.145
	639	222.172
	640	222.212
	641	222.685
	642	222.791
	643	222.83
	644	222.995
	645	223.397
	646	223.463
	647	223.739
	648	223.84
	649	224.058
	650	224.059
	651	224.1
	652	224.223
	653	224.56
	654	225.178
	655	225.404
	656	226.041
	657	226.12
	658	226.128
	659	226.205
	660	226.376
	661	226.753
	662	227.194
	663	227.619
	664	227.872
	665	228.904
	666	229.018
	667	230.12
	668	230.182
	669	230.365
	670	230.379
	671	232.291
	672	232.856
	673	233.142
	674	234.31
	675	234.644
	676	235.237
	677	237.195
	678	237.751
	679	238.855
	680	239.117
	681	239.242
	682	239.51
	683	239.945
	684	240.542
	685	241.29
	686	242.287
	687	242.657
	688	242.99
	689	244.126
	690	244.329
	691	244.518
	692	244.991
	693	245.747
	694	248.714
	695	249.441
	696	249.801
	697	251.078
	698	251.975
	699	252.632
	700	252.634
	701	252.697
	702	253.81
	703	254.779
	704	255.765
	705	255.848
	706	256.508
	707	257.335
	708	257.806
	709	257.811
	710	259.358
	711	259.499
	712	259.657
	713	259.703
	714	260.701
	715	261.949
	716	263.135
	717	263.471
	718	263.844
	719	265.489
	720	269.303
	721	274.729
	722	276.732
	723	276.84
	724	276.887
	725	282.636
	726	282.989
	727	283.265
	728	288.297
	729	289.996
	730	290.9
	731	291.855
	732	292.058
	733	292.563
	734	292.776
	735	292.939
	736	293.511
	737	293.719
	738	294.157
	739	294.32
	740	294.672
	741	294.881
	742	294.908
	743	295.013
	744	295.098
	745	295.513
	746	295.549
	747	295.666
	748	295.811
	749	296.511
	750	296.589
	751	296.652
	752	296.67
	753	296.958
	754	297.06
	755	297.066
	756	297.109
	757	297.253
	758	297.291
	759	297.342
	760	297.435
	761	297.462
	762	297.491
	763	297.498
	764	297.519
	765	297.561
	766	297.568
	767	297.576
	768	297.596
	769	297.832
	770	297.86
	771	298.201
	772	298.216
	773	298.28
	774	298.36
	775	298.412
	776	298.489
	777	298.523
	778	298.678
	779	298.784
	780	298.789
	781	298.852
	782	298.864
	783	298.976
	784	299.044
	785	299.075
	786	299.094
	787	299.211
	788	299.305
	789	299.373
	790	299.374
	791	299.445
	792	299.499
	793	299.524
	794	299.556
	795	299.629
	796	299.644
	797	299.774
	798	299.88
	799	299.886
	800	299.974
	801	299.996
	802	300.026
	803	300.084
	804	300.09
	805	300.107
	806	300.116
	807	300.166
	808	300.225
	809	300.273
	810	300.336
	811	300.369
	812	300.395
	813	300.408
	814	300.446
	815	300.487
	816	300.501
	817	300.549
	818	300.686
	819	300.775
	820	300.801
	821	300.849
	822	300.884
	823	300.997
	824	301.045
	825	301.093
	826	301.104
	827	301.133
	828	301.142
	829	301.225
	830	301.308
	831	301.403
	832	301.408
	833	301.409
	834	301.413
	835	301.438
	836	301.499
	837	301.525
	838	301.574
	839	301.595
	840	301.648
	841	301.663
	842	301.755
	843	301.78
	844	301.793
	845	301.797
	846	301.798
	847	301.816
	848	301.848
	849	301.849
	850	301.887
	851	301.921
	852	301.937
	853	301.957
	854	301.966
	855	301.992
	856	302.029
	857	302.03
	858	302.041
	859	302.081
	860	302.106
	861	302.13
	862	302.213
	863	302.226
	864	302.294
	865	302.302
	866	302.343
	867	302.376
	868	302.439
	869	302.458
	870	302.462
	871	302.464
	872	302.507
	873	302.538
	874	302.544
	875	302.547
	876	302.575
	877	302.595
	878	302.667
	879	302.675
	880	302.682
	881	302.689
	882	302.715
	883	302.73
	884	302.758
	885	302.776
	886	302.798
	887	302.807
	888	302.821
	889	302.821
	890	302.874
	891	302.922
	892	302.928
	893	302.932
	894	302.935
	895	302.969
	896	302.996
	897	303.021
	898	303.049
	899	303.052
	900	303.064
	901	303.099
	902	303.128
	903	303.168
	904	303.172
	905	303.193
	906	303.222
	907	303.236
	908	303.266
	909	303.276
	910	303.279
	911	303.292
	912	303.323
	913	303.334
	914	303.361
	915	303.362
	916	303.363
	917	303.382
	918	303.395
	919	303.399
	920	303.443
	921	303.452
	922	303.463
	923	303.478
	924	303.488
	925	303.49
	926	303.531
	927	303.559
	928	303.56
	929	303.575
	930	303.577
	931	303.583
	932	303.585
	933	303.636
	934	303.641
	935	303.662
	936	303.687
	937	303.713
	938	303.722
	939	303.808
	940	303.822
	941	303.847
	942	303.889
	943	303.889
	944	303.905
	945	303.914
	946	303.924
	947	303.964
	948	303.991
	949	303.995
	950	304.003
	951	304.041
	952	304.046
	953	304.053
	954	304.091
	955	304.099
	956	304.106
	957	304.116
	958	304.128
	959	304.129
	960	304.14
	961	304.146
	962	304.156
	963	304.177
	964	304.186
	965	304.211
	966	304.216
	967	304.248
	968	304.254
	969	304.314
	970	304.315
	971	304.326
	972	304.329
	973	304.331
	974	304.332
	975	304.338
	976	304.359
	977	304.361
	978	304.363
	979	304.383
	980	304.414
	981	304.416
	982	304.422
	983	304.426
	984	304.433
	985	304.454
	986	304.457
	987	304.504
	988	304.525
	989	304.557
	990	304.563
	991	304.581
	992	304.601
	993	304.617
	994	304.621
	995	304.631
	996	304.639
	997	304.642
	998	304.651
	999	304.655
	1000	304.657
	1001	304.66
	1002	304.66
	1003	304.66
	1004	304.678
	1005	304.717
	1006	304.717
	1007	304.724
	1008	304.726
	1009	304.727
	1010	304.741
	1011	304.753
	1012	304.767
	1013	304.769
	1014	304.793
	1015	304.801
	1016	304.831
	1017	304.835
	1018	304.859
	1019	304.861
	1020	304.875
	1021	304.887
	1022	304.894
	1023	304.952
	1024	304.968
	1025	304.986
	1026	305.015
	1027	305.049
	1028	305.058
	1029	305.06
	1030	305.062
	1031	305.063
	1032	305.065
	1033	305.083
	1034	305.092
	1035	305.096
	1036	305.111
	1037	305.137
	1038	305.184
	1039	305.188
	1040	305.222
	1041	305.222
	1042	305.227
	1043	305.231
	1044	305.232
	1045	305.243
	1046	305.245
	1047	305.246
	1048	305.277
	1049	305.281
	1050	305.296
	1051	305.31
	1052	305.334
	1053	305.334
	1054	305.362
	1055	305.374
	1056	305.384
	1057	305.41
	1058	305.415
	1059	305.429
	1060	305.48
	1061	305.505
	1062	305.506
	1063	305.516
	1064	305.52
	1065	305.522
	1066	305.527
	1067	305.54
	1068	305.542
	1069	305.552
	1070	305.553
	1071	305.558
	1072	305.56
	1073	305.574
	1074	305.576
	1075	305.579
	1076	305.599
	1077	305.61
	1078	305.616
	1079	305.622
	1080	305.637
	1081	305.647
	1082	305.653
	1083	305.66
	1084	305.687
	1085	305.694
	1086	305.712
	1087	305.716
	1088	305.718
	1089	305.729
	1090	305.73
	1091	305.745
	1092	305.761
	1093	305.766
	1094	305.783
	1095	305.793
	1096	305.797
	1097	305.8
	1098	305.807
	1099	305.814
	1100	305.816
	1101	305.821
	1102	305.86
	1103	305.883
	1104	305.903
	1105	305.904
	1106	305.908
	1107	305.939
	1108	305.95
	1109	305.956
	1110	305.98
	1111	305.991
	1112	305.994
	1113	306.004
	1114	306.015
	1115	306.05
	1116	306.055
	1117	306.076
	1118	306.078
	1119	306.101
	1120	306.148
	1121	306.148
	1122	306.149
	1123	306.162
	1124	306.181
	1125	306.186
	1126	306.194
	1127	306.198
	1128	306.204
	1129	306.227
	1130	306.229
	1131	306.229
	1132	306.234
	1133	306.254
	1134	306.263
	1135	306.327
	1136	306.341
	1137	306.385
	1138	306.401
	1139	306.409
	1140	306.41
	1141	306.417
	1142	306.421
	1143	306.424
	1144	306.433
	1145	306.435
	1146	306.438
	1147	306.442
	1148	306.443
	1149	306.453
	1150	306.457
	1151	306.474
	1152	306.474
	1153	306.476
	1154	306.494
	1155	306.504
	1156	306.509
	1157	306.518
	1158	306.52
	1159	306.521
	1160	306.523
	1161	306.544
	1162	306.544
	1163	306.566
	1164	306.577
	1165	306.581
	1166	306.585
	1167	306.595
	1168	306.595
	1169	306.596
	1170	306.623
	1171	306.639
	1172	306.642
	1173	306.645
	1174	306.646
	1175	306.651
	1176	306.664
	1177	306.667
	1178	306.669
	1179	306.675
	1180	306.692
	1181	306.693
	1182	306.715
	1183	306.747
	1184	306.754
	1185	306.768
	1186	306.777
	1187	306.783
	1188	306.783
	1189	306.796
	1190	306.801
	1191	306.816
	1192	306.825
	1193	306.838
	1194	306.869
	1195	306.906
	1196	306.908
	1197	306.914
	1198	306.919
	1199	306.939
	1200	306.941
	1201	306.942
	1202	306.953
	1203	306.975
	1204	306.989
	1205	306.992
	1206	306.994
	1207	307.005
	1208	307.009
	1209	307.013
	1210	307.015
	1211	307.024
	1212	307.027
	1213	307.031
	1214	307.039
	1215	307.043
	1216	307.055
	1217	307.08
	1218	307.098
	1219	307.099
	1220	307.129
	1221	307.143
	1222	307.145
	1223	307.147
	1224	307.152
	1225	307.161
	1226	307.202
	1227	307.203
	1228	307.212
	1229	307.218
	1230	307.251
	1231	307.255
	1232	307.257
	1233	307.26
	1234	307.262
	1235	307.277
	1236	307.29
	1237	307.301
	1238	307.319
	1239	307.325
	1240	307.336
	1241	307.337
	1242	307.342
	1243	307.357
	1244	307.361
	1245	307.375
	1246	307.381
	1247	307.391
	1248	307.394
	1249	307.405
	1250	307.425
	1251	307.426
	1252	307.431
	1253	307.494
	1254	307.496
	1255	307.504
	1256	307.518
	1257	307.542
	1258	307.545
	1259	307.555
	1260	307.572
	1261	307.603
	1262	307.609
	1263	307.61
	1264	307.618
	1265	307.624
	1266	307.628
	1267	307.636
	1268	307.66
	1269	307.678
	1270	307.686
	1271	307.695
	1272	307.696
	1273	307.699
	1274	307.709
	1275	307.726
	1276	307.735
	1277	307.755
	1278	307.772
	1279	307.775
	1280	307.811
	1281	307.823
	1282	307.823
	1283	307.827
	1284	307.833
	1285	307.837
	1286	307.853
	1287	307.858
	1288	307.858
	1289	307.878
	1290	307.885
	1291	307.914
	1292	307.931
	1293	307.946
	1294	307.967
	1295	307.968
	1296	307.985
	1297	307.997
	1298	308
	1299	308.01
	1300	308.021
	1301	308.021
	1302	308.065
	1303	308.108
	1304	308.117
	1305	308.127
	1306	308.13
	1307	308.142
	1308	308.142
	1309	308.15
	1310	308.156
	1311	308.164
	1312	308.169
	1313	308.182
	1314	308.191
	1315	308.192
	1316	308.193
	1317	308.221
	1318	308.233
	1319	308.238
	1320	308.267
	1321	308.273
	1322	308.277
	1323	308.295
	1324	308.304
	1325	308.313
	1326	308.325
	1327	308.326
	1328	308.356
	1329	308.359
	1330	308.366
	1331	308.372
	1332	308.374
	1333	308.381
	1334	308.392
	1335	308.406
	1336	308.421
	1337	308.429
	1338	308.437
	1339	308.438
	1340	308.446
	1341	308.453
	1342	308.454
	1343	308.462
	1344	308.475
	1345	308.486
	1346	308.492
	1347	308.5
	1348	308.506
	1349	308.513
	1350	308.515
	1351	308.525
	1352	308.556
	1353	308.56
	1354	308.576
	1355	308.577
	1356	308.587
	1357	308.607
	1358	308.609
	1359	308.61
	1360	308.633
	1361	308.642
	1362	308.652
	1363	308.666
	1364	308.676
	1365	308.679
	1366	308.682
	1367	308.683
	1368	308.683
	1369	308.706
	1370	308.708
	1371	308.71
	1372	308.723
	1373	308.732
	1374	308.736
	1375	308.742
	1376	308.752
	1377	308.775
	1378	308.781
	1379	308.798
	1380	308.806
	1381	308.824
	1382	308.829
	1383	308.83
	1384	308.836
	1385	308.862
	1386	308.874
	1387	308.875
	1388	308.911
	1389	308.914
	1390	308.914
	1391	308.931
	1392	308.932
	1393	308.934
	1394	308.938
	1395	308.941
	1396	308.945
	1397	308.951
	1398	308.961
	1399	308.963
	1400	308.98
	1401	308.999
	1402	309.015
	1403	309.016
	1404	309.021
	1405	309.047
	1406	309.047
	1407	309.05
	1408	309.055
	1409	309.086
	1410	309.092
	1411	309.123
	1412	309.126
	1413	309.131
	1414	309.154
	1415	309.182
	1416	309.187
	1417	309.2
	1418	309.2
	1419	309.216
	1420	309.216
	1421	309.237
	1422	309.241
	1423	309.241
	1424	309.242
	1425	309.244
	1426	309.252
	1427	309.252
	1428	309.286
	1429	309.291
	1430	309.293
	1431	309.294
	1432	309.329
	1433	309.344
	1434	309.349
	1435	309.352
	1436	309.371
	1437	309.374
	1438	309.375
	1439	309.376
	1440	309.385
	1441	309.389
	1442	309.393
	1443	309.396
	1444	309.396
	1445	309.409
	1446	309.462
	1447	309.476
	1448	309.476
	1449	309.488
	1450	309.505
	1451	309.533
	1452	309.539
	1453	309.541
	1454	309.558
	1455	309.564
	1456	309.582
	1457	309.597
	1458	309.617
	1459	309.624
	1460	309.625
	1461	309.626
	1462	309.628
	1463	309.635
	1464	309.637
	1465	309.652
	1466	309.663
	1467	309.664
	1468	309.665
	1469	309.668
	1470	309.675
	1471	309.677
	1472	309.682
	1473	309.69
	1474	309.698
	1475	309.709
	1476	309.714
	1477	309.714
	1478	309.718
	1479	309.729
	1480	309.735
	1481	309.736
	1482	309.739
	1483	309.74
	1484	309.748
	1485	309.748
	1486	309.759
	1487	309.761
	1488	309.766
	1489	309.783
	1490	309.792
	1491	309.802
	1492	309.803
	1493	309.821
	1494	309.825
	1495	309.839
	1496	309.852
	1497	309.861
	1498	309.865
	1499	309.865
	1500	309.894
	1501	309.903
	1502	309.918
	1503	309.926
	1504	309.927
	1505	309.93
	1506	309.938
	1507	309.939
	1508	309.949
	1509	309.949
	1510	309.973
	1511	309.977
	1512	310.004
	1513	310.01
	1514	310.012
	1515	310.024
	1516	310.026
	1517	310.034
	1518	310.038
	1519	310.038
	1520	310.04
	1521	310.042
	1522	310.044
	1523	310.063
	1524	310.073
	1525	310.077
	1526	310.077
	1527	310.098
	1528	310.103
	1529	310.103
	1530	310.109
	1531	310.141
	1532	310.154
	1533	310.155
	1534	310.157
	1535	310.159
	1536	310.163
	1537	310.182
	1538	310.183
	1539	310.196
	1540	310.2
	1541	310.204
	1542	310.208
	1543	310.209
	1544	310.21
	1545	310.218
	1546	310.228
	1547	310.233
	1548	310.235
	1549	310.235
	1550	310.236
	1551	310.248
	1552	310.274
	1553	310.278
	1554	310.288
	1555	310.298
	1556	310.309
	1557	310.323
	1558	310.349
	1559	310.365
	1560	310.37
	1561	310.373
	1562	310.379
	1563	310.382
	1564	310.394
	1565	310.396
	1566	310.407
	1567	310.408
	1568	310.421
	1569	310.436
	1570	310.437
	1571	310.45
	1572	310.451
	1573	310.462
	1574	310.472
	1575	310.476
	1576	310.484
	1577	310.494
	1578	310.498
	1579	310.501
	1580	310.504
	1581	310.511
	1582	310.513
	1583	310.536
	1584	310.551
	1585	310.56
	1586	310.567
	1587	310.567
	1588	310.571
	1589	310.587
	1590	310.615
	1591	310.616
	1592	310.618
	1593	310.619
	1594	310.622
	1595	310.623
	1596	310.626
	1597	310.637
	1598	310.637
	1599	310.639
	1600	310.646
	1601	310.648
	1602	310.649
	1603	310.651
	1604	310.654
	1605	310.659
	1606	310.673
	1607	310.673
	1608	310.69
	1609	310.696
	1610	310.7
	1611	310.705
	1612	310.707
	1613	310.715
	1614	310.731
	1615	310.733
	1616	310.74
	1617	310.749
	1618	310.75
	1619	310.793
	1620	310.799
	1621	310.844
	1622	310.868
	1623	310.874
	1624	310.879
	1625	310.884
	1626	310.892
	1627	310.906
	1628	310.906
	1629	310.908
	1630	310.915
	1631	310.915
	1632	310.921
	1633	310.926
	1634	310.972
	1635	310.994
	1636	310.998
	1637	311.04
	1638	311.052
	1639	311.053
	1640	311.065
	1641	311.082
	1642	311.101
	1643	311.106
	1644	311.106
	1645	311.112
	1646	311.124
	1647	311.13
	1648	311.138
	1649	311.15
	1650	311.174
	1651	311.176
	1652	311.188
	1653	311.193
	1654	311.197
	1655	311.197
	1656	311.199
	1657	311.2
	1658	311.221
	1659	311.223
	1660	311.234
	1661	311.235
	1662	311.27
	1663	311.27
	1664	311.276
	1665	311.284
	1666	311.286
	1667	311.288
	1668	311.291
	1669	311.303
	1670	311.308
	1671	311.314
	1672	311.32
	1673	311.337
	1674	311.352
	1675	311.367
	1676	311.37
	1677	311.396
	1678	311.402
	1679	311.416
	1680	311.419
	1681	311.42
	1682	311.435
	1683	311.44
	1684	311.456
	1685	311.467
	1686	311.488
	1687	311.497
	1688	311.507
	1689	311.522
	1690	311.536
	1691	311.536
	1692	311.544
	1693	311.546
	1694	311.565
	1695	311.569
	1696	311.581
	1697	311.605
	1698	311.607
	1699	311.625
	1700	311.644
	1701	311.645
	1702	311.646
	1703	311.648
	1704	311.649
	1705	311.651
	1706	311.655
	1707	311.657
	1708	311.66
	1709	311.663
	1710	311.669
	1711	311.681
	1712	311.684
	1713	311.686
	1714	311.714
	1715	311.724
	1716	311.729
	1717	311.732
	1718	311.738
	1719	311.745
	1720	311.748
	1721	311.749
	1722	311.765
	1723	311.785
	1724	311.801
	1725	311.823
	1726	311.844
	1727	311.85
	1728	311.854
	1729	311.857
	1730	311.861
	1731	311.872
	1732	311.872
	1733	311.874
	1734	311.874
	1735	311.88
	1736	311.887
	1737	311.892
	1738	311.899
	1739	311.922
	1740	311.927
	1741	311.941
	1742	311.954
	1743	311.961
	1744	311.964
	1745	311.965
	1746	311.969
	1747	311.974
	1748	311.987
	1749	312.003
	1750	312.008
	1751	312.026
	1752	312.03
	1753	312.039
	1754	312.044
	1755	312.063
	1756	312.065
	1757	312.082
	1758	312.099
	1759	312.107
	1760	312.114
	1761	312.146
	1762	312.146
	1763	312.153
	1764	312.163
	1765	312.166
	1766	312.177
	1767	312.181
	1768	312.192
	1769	312.215
	1770	312.222
	1771	312.243
	1772	312.253
	1773	312.258
	1774	312.265
	1775	312.279
	1776	312.281
	1777	312.281
	1778	312.285
	1779	312.288
	1780	312.291
	1781	312.3
	1782	312.333
	1783	312.35
	1784	312.352
	1785	312.398
	1786	312.417
	1787	312.417
	1788	312.417
	1789	312.42
	1790	312.424
	1791	312.43
	1792	312.434
	1793	312.451
	1794	312.455
	1795	312.456
	1796	312.48
	1797	312.49
	1798	312.504
	1799	312.533
	1800	312.54
	1801	312.549
	1802	312.559
	1803	312.56
	1804	312.603
	1805	312.616
	1806	312.629
	1807	312.646
	1808	312.653
	1809	312.664
	1810	312.665
	1811	312.666
	1812	312.672
	1813	312.673
	1814	312.675
	1815	312.678
	1816	312.679
	1817	312.682
	1818	312.685
	1819	312.685
	1820	312.689
	1821	312.693
	1822	312.701
	1823	312.706
	1824	312.712
	1825	312.714
	1826	312.716
	1827	312.721
	1828	312.734
	1829	312.745
	1830	312.761
	1831	312.767
	1832	312.784
	1833	312.789
	1834	312.794
	1835	312.799
	1836	312.81
	1837	312.812
	1838	312.814
	1839	312.817
	1840	312.817
	1841	312.822
	1842	312.827
	1843	312.834
	1844	312.841
	1845	312.858
	1846	312.861
	1847	312.868
	1848	312.889
	1849	312.893
	1850	312.913
	1851	312.922
	1852	312.928
	1853	312.928
	1854	312.936
	1855	312.965
	1856	312.98
	1857	312.993
	1858	312.995
	1859	312.995
	1860	312.999
	1861	313.005
	1862	313.025
	1863	313.033
	1864	313.036
	1865	313.054
	1866	313.068
	1867	313.107
	1868	313.136
	1869	313.139
	1870	313.146
	1871	313.171
	1872	313.179
	1873	313.181
	1874	313.2
	1875	313.213
	1876	313.216
	1877	313.217
	1878	313.229
	1879	313.239
	1880	313.257
	1881	313.257
	1882	313.288
	1883	313.291
	1884	313.295
	1885	313.302
	1886	313.304
	1887	313.306
	1888	313.311
	1889	313.332
	1890	313.339
	1891	313.342
	1892	313.39
	1893	313.402
	1894	313.407
	1895	313.449
	1896	313.465
	1897	313.476
	1898	313.488
	1899	313.503
	1900	313.507
	1901	313.51
	1902	313.511
	1903	313.553
	1904	313.554
	1905	313.557
	1906	313.578
	1907	313.578
	1908	313.595
	1909	313.601
	1910	313.606
	1911	313.607
	1912	313.619
	1913	313.631
	1914	313.64
	1915	313.65
	1916	313.654
	1917	313.658
	1918	313.659
	1919	313.665
	1920	313.681
	1921	313.724
	1922	313.726
	1923	313.738
	1924	313.743
	1925	313.759
	1926	313.762
	1927	313.762
	1928	313.764
	1929	313.764
	1930	313.775
	1931	313.79
	1932	313.792
	1933	313.8
	1934	313.8
	1935	313.8
	1936	313.807
	1937	313.83
	1938	313.832
	1939	313.837
	1940	313.837
	1941	313.852
	1942	313.856
	1943	313.886
	1944	313.888
	1945	313.899
	1946	313.903
	1947	313.908
	1948	313.908
	1949	313.915
	1950	313.965
	1951	313.968
	1952	313.968
	1953	314.012
	1954	314.021
	1955	314.021
	1956	314.039
	1957	314.042
	1958	314.052
	1959	314.053
	1960	314.064
	1961	314.072
	1962	314.074
	1963	314.075
	1964	314.082
	1965	314.09
	1966	314.139
	1967	314.141
	1968	314.169
	1969	314.189
	1970	314.194
	1971	314.211
	1972	314.213
	1973	314.237
	1974	314.254
	1975	314.263
	1976	314.278
	1977	314.284
	1978	314.284
	1979	314.289
	1980	314.294
	1981	314.299
	1982	314.317
	1983	314.317
	1984	314.338
	1985	314.342
	1986	314.346
	1987	314.363
	1988	314.4
	1989	314.407
	1990	314.41
	1991	314.414
	1992	314.415
	1993	314.424
	1994	314.424
	1995	314.428
	1996	314.44
	1997	314.444
	1998	314.457
	1999	314.458
[truncated: 504 more rows]
